# Supplementary material for: N,4-Dimethyl­benzamide
Source: Acta Crystallogr Sect E Struct Rep Online. 2011 Feb 5;67(Pt 3):o557. doi: 10.1107/S1600536811003527 (PMC3052065; doi:10.1107/S1600536811003527)
Supplement: Supplementary file 2 [file e-67-0o557-Isup2.hkl]

# 
# h,k,l, Fc-squared, Fo-squared, sigma(Fo-squared) and status flag 
# 
data_I
_shelx_title ' X in P2(1)/n' 
_shelx_refln_list_code          4 
_shelx_F_calc_maximum      159.78 
_exptl_crystal_F_000       320.00 
_reflns_d_resolution_high  0.8291 
 
loop_ 
 _symmetry_equiv_pos_as_xyz 
 'x, y, z' 
 '-x+1/2, y+1/2, -z+1/2' 
 '-x, -y, -z' 
 'x-1/2, -y-1/2, z-1/2' 
 
_cell_length_a     6.7670 
_cell_length_b     9.9460 
_cell_length_c    12.2290 
_cell_angle_alpha  90.000 
_cell_angle_beta   92.630 
_cell_angle_gamma  90.000 
 
_shelx_F_squared_multiplier     1.000 
 
loop_ 
 _refln_index_h 
 _refln_index_k 
 _refln_index_l 
 _refln_F_squared_calc 
 _refln_F_squared_meas 
 _refln_F_squared_sigma 
 _refln_observed_status 
   2   0   0      424.20      392.42      3.88 o 
   4   0   0       44.83       46.29      2.27 o 
   6   0   0        1.01        1.57      1.40 o 
   8   0   0        0.47        1.92      1.57 o 
   1   1   0      541.84      526.00      8.83 o 
   2   1   0      329.33      322.17      2.61 o 
   3   1   0      360.77      364.72      3.35 o 
   4   1   0      546.14      572.39      4.97 o 
   5   1   0       16.41       17.03      1.36 o 
   6   1   0       51.99       55.81      2.35 o 
   7   1   0        2.75        3.32      1.34 o 
   8   1   0        0.03       -0.62      3.40 o 
   0   2   0     4693.17     5021.42    159.53 o 
   1   2   0      294.42      286.38      7.92 o 
   2   2   0      509.40      507.92      3.49 o 
   3   2   0       92.56       93.88      1.85 o 
   4   2   0        5.60        4.72      0.74 o 
   5   2   0        3.28        3.26      0.92 o 
   6   2   0       13.32       21.54      2.10 o 
   7   2   0        0.01        0.87      1.17 o 
   8   2   0        1.73        2.79      1.36 o 
   1   3   0       37.88       47.11      0.92 o 
   2   3   0       42.23       45.25      1.01 o 
   3   3   0      183.17      171.99      2.15 o 
   4   3   0       56.54       58.58      1.48 o 
   5   3   0       12.62       11.76      1.51 o 
   6   3   0      101.74      122.03      2.82 o 
   7   3   0       27.80       28.82      2.71 o 
   0   4   0       29.22       17.44      0.80 o 
   1   4   0      784.29      888.59     19.37 o 
   2   4   0       53.61       55.25      1.48 o 
   3   4   0        4.18        4.76      0.79 o 
   4   4   0        7.42        8.61      1.04 o 
   5   4   0        0.16        2.71      1.13 o 
   6   4   0       13.68       15.11      2.62 o 
   7   4   0       20.45       22.27      2.01 o 
   1   5   0        4.18        4.29      0.62 o 
   2   5   0        0.99        1.01      0.55 o 
   3   5   0       66.80       73.32      2.04 o 
   4   5   0      176.84      169.22      3.34 o 
   5   5   0       39.40       43.68      2.09 o 
   6   5   0        4.62        5.10      1.42 o 
   7   5   0        2.04        0.96      1.48 o 
   0   6   0      622.22      742.98      6.95 o 
   1   6   0      130.47      147.01      2.66 o 
   2   6   0        0.18        0.27      0.87 o 
   3   6   0       21.54       23.73      1.29 o 
   4   6   0      289.81      285.75      4.64 o 
   5   6   0        2.43        1.66      1.23 o 
   6   6   0        0.08       -0.35      1.23 o 
   7   6   0       11.75       13.10      1.85 o 
   1   7   0        6.45        7.44      0.87 o 
   2   7   0      143.73      147.99      2.96 o 
   3   7   0       92.56       82.90      2.47 o 
   4   7   0       11.86       13.52      1.48 o 
   5   7   0       43.78       46.20      2.88 o 
   6   7   0        6.30        8.50      1.38 o 
   0   8   0       18.74       20.78      1.36 o 
   1   8   0        0.36        0.94      1.57 o 
   2   8   0      230.38      219.75      4.08 o 
   3   8   0        2.48        3.49      1.11 o 
   4   8   0       10.06        7.30      1.34 o 
   5   8   0        2.84        3.49      1.36 o 
   6   8   0       10.71       13.39      2.36 o 
   1   9   0        6.05        7.11      1.29 o 
   2   9   0      211.96      219.57      4.33 o 
   3   9   0       23.68       25.03      1.84 o 
   4   9   0        1.30        1.31      1.23 o 
   5   9   0        3.39        5.48      1.54 o 
   0  10   0      104.77      103.53      3.21 o 
   1  10   0       15.97       18.44      2.53 o 
   2  10   0       15.94       15.39      1.73 o 
   3  10   0        2.84        5.56      1.42 o 
   4  10   0        1.15        2.88      1.36 o 
   1  11   0       10.31        9.67      1.59 o 
   2  11   0        5.17        6.03      1.48 o 
   3  11   0        4.34        1.07      1.66 o 
  -7   0   1       81.95       91.19      4.37 o 
  -5   0   1        0.01        1.57      1.05 o 
  -3   0   1      131.14      124.57      2.80 o 
  -1   0   1      432.22      406.63      3.02 o 
   1   0   1      445.62      435.55      3.20 o 
   3   0   1     2019.29     2089.35     48.08 o 
   5   0   1        0.00        2.44      1.05 o 
   7   0   1       13.65       15.19      2.44 o 
  -8   1   1        0.08       -0.67      1.29 o 
  -7   1   1       11.27       11.87      1.61 o 
  -6   1   1        9.79       15.60      1.92 o 
  -5   1   1       72.62       77.05      2.22 o 
  -4   1   1      276.03      276.86      3.59 o 
  -3   1   1        4.91       10.27      0.79 o 
  -2   1   1        0.46       -0.20      0.79 o 
  -1   1   1     2852.18     2639.38     74.99 o 
   0   1   1       92.25       97.79      2.53 o 
   1   1   1     1119.24      979.36     27.31 o 
   2   1   1      415.01      376.23      2.87 o 
   3   1   1      133.87      152.64      2.45 o 
   4   1   1       85.52       77.60      1.98 o 
   5   1   1       39.45       45.72      1.79 o 
   6   1   1        1.61        1.73      0.96 o 
   7   1   1       47.22       44.99      2.35 o 
   8   1   1        1.44        0.96      1.31 o 
  -8   2   1        0.09        1.48      1.75 o 
  -7   2   1        0.36       -0.22      1.29 o 
  -6   2   1        8.74        7.25      1.36 o 
  -5   2   1       49.00       45.16      1.85 o 
  -4   2   1        0.30        0.57      0.67 o 
  -3   2   1       36.06       32.93      1.17 o 
  -2   2   1        0.27        0.87      0.37 o 
  -1   2   1     1132.45     1255.82     45.25 o 
   0   2   1     2185.49     2137.49     32.85 o 
   1   2   1        0.74        3.77      0.37 o 
   2   2   1      335.16      331.18      5.01 o 
   3   2   1      214.21      258.30      4.29 o 
   4   2   1       19.51       21.69      1.66 o 
   5   2   1       16.99       17.03      1.23 o 
   6   2   1      169.00      173.52      3.83 o 
   7   2   1        1.06        1.57      1.23 o 
  -7   3   1        3.46        5.37      1.23 o 
  -6   3   1       27.43       35.14      3.71 o 
  -5   3   1       32.97       35.21      1.40 o 
  -4   3   1       32.37       26.55      1.11 o 
  -3   3   1      173.58      193.41      2.29 o 
  -2   3   1      133.61      123.77      2.58 o 
  -1   3   1      358.05      405.54     11.99 o 
   0   3   1      741.08      852.06     31.10 o 
   1   3   1        0.92        0.00      0.41 o 
   2   3   1       11.50       12.30      0.60 o 
   3   3   1      199.17      227.45      2.46 o 
   4   3   1       63.65       58.13      1.51 o 
   5   3   1        0.09       -0.04      1.04 o 
   6   3   1      259.74      263.81      5.28 o 
   7   3   1        0.15        0.56      1.00 o 
  -7   4   1       23.50       24.75      2.10 o 
  -6   4   1       24.19       25.29      1.79 o 
  -5   4   1      178.27      174.91      3.65 o 
  -4   4   1       55.19       54.21      1.91 o 
  -3   4   1      445.95      463.62     12.02 o 
  -2   4   1       36.57       39.65      1.24 o 
  -1   4   1      132.00      128.96      4.90 o 
   0   4   1       20.51       23.85      0.63 o 
   1   4   1     1141.13     1320.64     23.56 o 
   2   4   1      406.09      431.72      3.97 o 
   3   4   1      292.44      329.06      3.84 o 
   4   4   1      353.14      338.53      4.46 o 
   5   4   1        0.65        0.42      0.92 o 
   6   4   1       36.72       37.79      3.41 o 
   7   4   1        7.81        8.47      1.57 o 
  -7   5   1       25.70       24.46      2.28 o 
  -6   5   1        5.54        5.06      1.36 o 
  -5   5   1       56.17       57.70      2.41 o 
  -4   5   1       33.95       32.62      1.59 o 
  -3   5   1      104.75      103.28      4.89 o 
  -2   5   1       32.82       45.33      3.49 o 
  -1   5   1       77.39      116.24      2.10 o 
   0   5   1      609.44      709.92      7.22 o 
   1   5   1        4.21        7.95      0.74 o 
   2   5   1       12.06       10.31      0.86 o 
   3   5   1       25.14       26.69      1.92 o 
   4   5   1        0.30        1.27      0.92 o 
   5   5   1       24.56       28.47      1.66 o 
   6   5   1       67.10       59.90      2.65 o 
   7   5   1        0.45        3.07      1.22 o 
  -7   6   1        3.34        2.31      1.66 o 
  -6   6   1        1.11        2.99      2.88 o 
  -5   6   1        5.34        4.45      1.36 o 
  -4   6   1       41.08       38.95      1.85 o 
  -3   6   1       22.04       22.10      1.36 o 
  -2   6   1       28.45       33.06      2.36 o 
  -1   6   1      205.22      256.13      3.46 o 
   0   6   1       30.00       31.69      0.94 o 
   1   6   1       20.59       14.33      1.11 o 
   2   6   1        5.99        5.06      0.74 o 
   3   6   1       11.91       10.03      1.11 o 
   4   6   1      232.49      229.88      4.14 o 
   5   6   1        6.83        6.25      1.17 o 
   6   6   1        2.84        2.71      1.36 o 
   7   6   1        1.77        2.64      1.29 o 
  -6   7   1        8.08        7.86      1.79 o 
  -5   7   1        2.57        2.03      1.40 o 
  -4   7   1      124.95      126.20      3.27 o 
  -3   7   1       14.43       15.41      1.40 o 
  -2   7   1       64.18       74.87      2.22 o 
  -1   7   1        3.58        3.94      0.80 o 
   0   7   1       29.86       39.19      1.14 o 
   1   7   1       27.83       29.62      1.42 o 
   2   7   1      112.45      104.81      2.65 o 
   3   7   1       68.87       64.47      2.22 o 
   4   7   1      157.51      152.00      3.58 o 
   5   7   1       29.00       29.61      4.02 o 
   6   7   1        8.21        5.19      1.54 o 
  -6   8   1       10.04       12.07      1.73 o 
  -5   8   1        4.89        6.65      1.42 o 
  -4   8   1        1.03        2.00      1.40 o 
  -3   8   1        8.82        9.70      1.34 o 
  -2   8   1       82.36       81.15      3.93 o 
  -1   8   1       28.12       24.79      1.54 o 
   0   8   1        8.69        7.11      0.74 o 
   1   8   1      227.62      227.87      3.96 o 
   2   8   1      214.36      199.92      3.83 o 
   3   8   1        0.37        1.16      0.92 o 
   4   8   1        0.00       -1.04      1.04 o 
   5   8   1        1.70        1.82      1.26 o 
   6   8   1        0.66        2.36      2.18 o 
  -5   9   1       17.12       19.13      4.19 o 
  -4   9   1        0.18        0.02      1.13 o 
  -3   9   1       10.03       11.51      2.18 o 
  -2   9   1       10.03       12.61      4.02 o 
  -1   9   1       13.24       12.66      1.23 o 
   0   9   1        8.34        8.74      1.09 o 
   1   9   1       35.75       33.88      1.85 o 
   2   9   1       85.84       84.22      6.90 o 
   3   9   1        0.25        1.66      1.11 o 
   4   9   1        7.44        9.09      2.62 o 
   5   9   1       13.15       12.97      1.85 o 
  -4  10   1        1.05       -0.70      1.29 o 
  -3  10   1      179.07      170.32      4.39 o 
  -2  10   1      130.58      121.68      3.64 o 
  -1  10   1      110.79      104.66      3.27 o 
   0  10   1        4.32        3.85      0.87 o 
   1  10   1       29.56       32.12      2.27 o 
   2  10   1       62.89       62.08      2.65 o 
   3  10   1       22.67       24.25      2.01 o 
   4  10   1       10.37       12.05      1.73 o 
  -3  11   1       10.41       10.51      1.76 o 
  -2  11   1        0.17        0.66      1.22 o 
  -1  11   1        2.41        1.07      2.01 o 
   0  11   1        2.18        3.31      0.89 o 
   1  11   1       14.50       14.06      3.06 o 
   2  11   1        1.33       -1.47      1.47 o 
   3  11   1        0.59        1.81      1.40 o 
  -8   0   2        0.51       -2.27      2.27 o 
  -6   0   2       10.22       11.00      1.92 o 
  -4   0   2      813.61      780.77      8.11 o 
  -2   0   2      969.99      960.19      6.42 o 
   0   0   2     2837.62     2554.49     55.76 o 
   2   0   2      378.51      357.90      4.05 o 
   4   0   2        1.07        0.87      1.05 o 
   6   0   2      135.96      124.80      4.54 o 
   8   0   2        1.76        4.54      1.75 o 
  -8   1   2       24.58       23.24      2.53 o 
  -7   1   2        2.53        3.62      1.29 o 
  -6   1   2        7.49        5.60      1.23 o 
  -5   1   2      112.77      117.81      2.84 o 
  -4   1   2       28.31       23.62      1.23 o 
  -3   1   2       41.83       43.62      2.10 o 
  -2   1   2      343.96      330.40      2.80 o 
  -1   1   2       77.42       74.25      1.92 o 
   0   1   2     2406.64     2256.58     27.06 o 
   1   1   2        3.49        2.80      0.37 o 
   2   1   2        0.00        0.09      1.48 o 
   3   1   2     1078.47     1131.16      6.14 o 
   4   1   2      164.79      172.04      2.97 o 
   5   1   2      129.74      128.27      2.90 o 
   6   1   2        0.44        0.42      1.22 o 
   7   1   2        2.95        1.92      1.57 o 
  -8   2   2        1.63        4.11      1.29 o 
  -7   2   2        4.70        5.24      1.48 o 
  -6   2   2        0.01        2.27      1.11 o 
  -5   2   2        9.01        7.83      1.11 o 
  -4   2   2       86.04       82.97      5.07 o 
  -3   2   2       13.79       17.18      1.05 o 
  -2   2   2       42.37       38.39      1.14 o 
  -1   2   2     6847.03     6922.07    130.88 o 
   0   2   2       76.10       99.05      1.72 o 
   1   2   2      171.12      163.47      1.86 o 
   2   2   2      298.94      312.98      5.88 o 
   3   2   2        9.62       11.05      1.57 o 
   4   2   2        1.07        1.05      1.40 o 
   5   2   2       10.33        9.88      1.23 o 
   6   2   2        3.54        7.81      1.42 o 
   7   2   2        0.10        0.96      1.11 o 
  -7   3   2       98.38      108.18      2.89 o 
  -6   3   2        2.08        4.61      0.97 o 
  -5   3   2       30.31       32.88      1.38 o 
  -4   3   2        3.94        6.51      0.67 o 
  -3   3   2       60.29       62.75      1.41 o 
  -2   3   2       10.60       11.32      0.60 o 
  -1   3   2      246.45      218.12      4.82 o 
   0   3   2      213.42      216.68      3.33 o 
   1   3   2      334.32      326.05      2.33 o 
   2   3   2      922.05      965.75      5.68 o 
   3   3   2        3.73        4.59      0.56 o 
   4   3   2       94.76       96.60      1.92 o 
   5   3   2        1.95        1.26      0.84 o 
   6   3   2        7.53        5.25      1.34 o 
   7   3   2        0.06       -0.31      0.94 o 
  -7   4   2        3.85        5.44      2.27 o 
  -6   4   2        3.18        6.64      2.01 o 
  -5   4   2      188.26      193.26      4.63 o 
  -4   4   2       67.39       70.97      2.10 o 
  -3   4   2      155.62      150.16      2.72 o 
  -2   4   2      674.60      742.76     29.87 o 
  -1   4   2      524.40      603.93     30.80 o 
   0   4   2       81.24       82.66      1.87 o 
   1   4   2       52.23       49.27      1.36 o 
   2   4   2      290.37      304.91      3.41 o 
   3   4   2       49.53       59.36      1.79 o 
   4   4   2       58.14       52.73      1.91 o 
   5   4   2       26.84       24.40      1.75 o 
   6   4   2       62.62       68.62      2.78 o 
   7   4   2        0.04        1.92      1.11 o 
  -7   5   2       39.48       37.63      2.59 o 
  -6   5   2        6.96        6.20      1.42 o 
  -5   5   2       44.00       41.54      2.45 o 
  -4   5   2       27.08       25.68      1.48 o 
  -3   5   2        2.75        4.34      0.80 o 
  -2   5   2       15.78       17.82      0.99 o 
  -1   5   2      359.42      377.50      8.24 o 
   0   5   2       20.33       29.44      0.83 o 
   1   5   2        1.19        1.31      0.49 o 
   2   5   2      284.68      264.28      3.47 o 
   3   5   2       48.36       51.12      1.92 o 
   4   5   2      166.26      173.83      3.46 o 
   5   5   2        0.48        0.55      0.92 o 
   6   5   2        8.55        4.80      1.48 o 
   7   5   2        2.37        1.96      1.42 o 
  -7   6   2       11.76       13.99      1.85 o 
  -6   6   2        2.11        1.92      1.36 o 
  -5   6   2       92.34       93.48      3.02 o 
  -4   6   2       16.41       12.21      1.42 o 
  -3   6   2        4.92        4.87      0.92 o 
  -2   6   2       26.32       30.57      1.36 o 
  -1   6   2        0.02        2.01      1.13 o 
   0   6   2      574.72      688.26     22.53 o 
   1   6   2        0.00       -0.44      0.62 o 
   2   6   2        0.03       -0.52      0.62 o 
   3   6   2        9.66        7.89      1.11 o 
   4   6   2        0.28        1.57      0.99 o 
   5   6   2        0.56        0.35      1.11 o 
   6   6   2        8.71        8.91      1.42 o 
  -6   7   2        1.74        4.63      2.53 o 
  -5   7   2       20.68       20.68      1.85 o 
  -4   7   2       27.76       25.08      1.73 o 
  -3   7   2       45.00       43.14      1.91 o 
  -2   7   2        7.18        8.01      1.17 o 
  -1   7   2       26.19       32.03      3.23 o 
   0   7   2       10.20       11.25      0.78 o 
   1   7   2      298.65      306.14      4.21 o 
   2   7   2       31.00       32.97      2.10 o 
   3   7   2      345.44      331.67     10.94 o 
   4   7   2       25.02       29.34      4.80 o 
   5   7   2       36.28       37.75      4.54 o 
   6   7   2        0.00       -1.05      1.23 o 
  -6   8   2        9.99       11.51      1.79 o 
  -5   8   2        3.14        7.04      1.42 o 
  -4   8   2        1.71        1.01      1.17 o 
  -3   8   2       32.81       33.89      1.79 o 
  -2   8   2      141.48      134.06      5.07 o 
  -1   8   2        7.39        5.27      2.18 o 
   0   8   2        1.09        0.68      0.59 o 
   1   8   2       41.49       35.94      1.79 o 
   2   8   2        0.64        0.30      1.04 o 
   3   8   2       49.94       52.92      2.28 o 
   4   8   2        0.70       -0.79      1.11 o 
   5   8   2        9.61        7.55      2.18 o 
  -5   9   2        0.92        3.12      2.44 o 
  -4   9   2        4.29        2.88      2.10 o 
  -3   9   2      104.52      105.44      3.58 o 
  -2   9   2       12.91        9.00      2.18 o 
  -1   9   2        6.59        7.59      1.04 o 
   0   9   2        0.28        0.92      0.61 o 
   1   9   2       11.54       11.08      1.40 o 
   2   9   2       61.92       62.29      4.54 o 
   3   9   2        0.31        0.00      1.09 o 
   4   9   2       14.78       18.46      1.66 o 
   5   9   2        4.68        3.06      1.60 o 
  -4  10   2        3.36        4.45      1.29 o 
  -3  10   2       24.49       28.76      5.33 o 
  -2  10   2        1.01        0.23      1.42 o 
  -1  10   2        0.72       -0.40      1.17 o 
   0  10   2      102.40       89.84      2.57 o 
   1  10   2      118.97      116.65      3.52 o 
   2  10   2      135.69      131.27      6.55 o 
   3  10   2        0.00        1.48      1.11 o 
   4  10   2        3.97        4.33      1.72 o 
  -3  11   2       15.28       12.30      2.01 o 
  -2  11   2       11.08       12.42      2.01 o 
  -1  11   2        0.56        1.45      1.04 o 
   0  11   2        3.22        4.25      1.33 o 
   1  11   2        0.22        0.90      2.01 o 
   2  11   2        5.36        5.01      1.59 o 
   3  11   2        8.34        4.02      2.44 o 
  -7   0   3        1.76        1.22      1.75 o 
  -5   0   3       28.24       26.72      2.27 o 
  -3   0   3      306.92      276.38      4.38 o 
  -1   0   3    25529.92    27704.07    162.02 o 
   1   0   3       10.03       10.13      0.70 o 
   3   0   3      628.63      657.62      6.87 o 
   5   0   3       96.00       84.75      3.49 o 
   7   0   3        1.65        3.32      1.75 o 
  -8   1   3        0.84        2.73      2.44 o 
  -7   1   3        6.33        7.32      1.54 o 
  -6   1   3        2.10        4.49      2.01 o 
  -5   1   3      122.45      124.48      2.90 o 
  -4   1   3       54.05       53.04      1.73 o 
  -3   1   3       17.50       14.50      1.14 o 
  -2   1   3     1205.61     1160.55      9.64 o 
  -1   1   3     4754.81     4174.82     83.87 o 
   0   1   3       42.28       32.69      0.68 o 
   1   1   3       24.27       20.81      1.48 o 
   2   1   3      298.72      271.26      2.73 o 
   3   1   3      275.01      279.01      3.35 o 
   4   1   3        3.23        1.11      0.70 o 
   5   1   3      241.47      233.24      4.29 o 
   6   1   3        9.91        7.31      1.23 o 
   7   1   3        0.67        2.00      1.04 o 
  -7   2   3        6.72        8.75      2.79 o 
  -6   2   3       16.55       19.56      1.59 o 
  -5   2   3        3.78        3.66      0.92 o 
  -4   2   3        1.13        2.02      0.49 o 
  -3   2   3        9.42       10.63      0.80 o 
  -2   2   3       18.64       16.26      0.86 o 
  -1   2   3      920.47      840.64     21.44 o 
   0   2   3        7.91        8.04      0.38 o 
   1   2   3     1372.68     1372.49     14.71 o 
   2   2   3      184.76      220.88      4.03 o 
   3   2   3      106.65      101.98      3.76 o 
   4   2   3       33.36       28.14      1.42 o 
   5   2   3        4.30       -4.09     10.48 o 
   6   2   3        0.34        0.26      1.11 o 
   7   2   3        0.08       -0.87      1.11 o 
  -7   3   3       16.48       18.68      1.60 o 
  -6   3   3        0.27        2.07      0.84 o 
  -5   3   3       47.95       45.86      1.65 o 
  -4   3   3       24.51       30.19      1.17 o 
  -3   3   3        5.27        3.34      0.57 o 
  -2   3   3      378.81      421.77      4.79 o 
  -1   3   3      582.88      568.84     14.73 o 
   0   3   3      626.02      623.52      8.25 o 
   1   3   3        1.82        1.11      0.33 o 
   2   3   3      556.54      608.81      3.66 o 
   3   3   3       10.91       13.28      0.77 o 
   4   3   3      184.91      186.49      2.66 o 
   5   3   3      249.44      237.66      3.47 o 
   6   3   3      119.77      106.82      2.66 o 
   7   3   3        4.95        2.78      1.14 o 
  -7   4   3       11.50       14.86      1.72 o 
  -6   4   3        3.92        4.28      1.36 o 
  -5   4   3        3.61        3.19      1.31 o 
  -4   4   3        5.69        4.65      0.99 o 
  -3   4   3       30.17       27.60      1.23 o 
  -2   4   3      197.06      205.30      8.05 o 
  -1   4   3        0.12        0.35      0.49 o 
   0   4   3      198.24      216.82      4.63 o 
   1   4   3       76.93       74.36      2.45 o 
   2   4   3        0.98        0.89      0.96 o 
   3   4   3       16.07       18.65      1.57 o 
   4   4   3        0.49        2.01      0.74 o 
   5   4   3       12.09       12.98      3.23 o 
   6   4   3        8.97       10.48      1.48 o 
   7   4   3        2.44       -0.09      1.36 o 
  -7   5   3        0.83        1.97      1.54 o 
  -6   5   3        8.26       10.06      1.60 o 
  -5   5   3      118.05      122.34      3.40 o 
  -4   5   3       21.47       21.04      1.48 o 
  -3   5   3        1.85        0.87      0.74 o 
  -2   5   3       19.82       24.03      1.17 o 
  -1   5   3       53.08       62.55      4.72 o 
   0   5   3       31.84       39.61      0.98 o 
   1   5   3        5.98        8.24      0.74 o 
   2   5   3       49.85       65.06      2.27 o 
   3   5   3       41.35       35.03      2.53 o 
   4   5   3       25.63       26.71      3.67 o 
   5   5   3        0.34       -0.15      1.04 o 
   6   5   3        0.02        0.85      1.09 o 
   7   5   3        5.58        9.81      4.10 o 
  -6   6   3        4.63        4.52      1.75 o 
  -5   6   3       33.84       29.78      2.03 o 
  -4   6   3       74.27       67.52      3.41 o 
  -3   6   3        9.17        9.39      1.31 o 
  -2   6   3       65.63       64.22      2.62 o 
  -1   6   3      198.33      204.44     10.15 o 
   0   6   3       24.25       30.94      1.05 o 
   1   6   3       68.09       59.18      1.85 o 
   2   6   3        1.01        1.35      0.67 o 
   3   6   3      503.86      506.02      8.59 o 
   4   6   3        1.87        3.34      1.05 o 
   5   6   3        0.08       -0.41      1.04 o 
   6   6   3        1.32        1.70      1.29 o 
  -6   7   3       26.28       34.68      3.14 o 
  -5   7   3       11.70       11.63      1.92 o 
  -4   7   3       47.77       44.94      3.32 o 
  -3   7   3       80.85       78.28      8.65 o 
  -2   7   3        0.07       -0.86      0.86 o 
  -1   7   3       87.01       95.87      2.53 o 
   0   7   3        2.58        3.03      0.59 o 
   1   7   3       61.87       60.31      2.04 o 
   2   7   3       24.34       20.63      1.48 o 
   3   7   3        6.02        4.99      1.36 o 
   4   7   3       35.50       28.71      5.59 o 
   5   7   3       46.21       46.32      2.97 o 
   6   7   3       16.61       24.65      1.91 o 
  -5   8   3        1.64        3.47      1.17 o 
  -4   8   3       27.47       30.51      3.41 o 
  -3   8   3       24.55       24.34      1.66 o 
  -2   8   3        8.83        5.05      1.22 o 
  -1   8   3       33.35       33.88      1.73 o 
   0   8   3        0.21        0.78      0.67 o 
   1   8   3      460.52      434.79      5.64 o 
   2   8   3        0.56        0.73      1.04 o 
   3   8   3       42.38       36.60      2.10 o 
   4   8   3        4.53        5.66      1.42 o 
   5   8   3       12.55       11.59      1.66 o 
  -5   9   3        0.63        0.44      2.10 o 
  -4   9   3        7.85        9.63      1.92 o 
  -3   9   3      109.68      104.98      3.27 o 
  -2   9   3        9.23        9.07      1.42 o 
  -1   9   3        9.68       10.41      1.34 o 
   0   9   3        2.06        1.99      0.85 o 
   1   9   3       98.16       92.26      2.96 o 
   2   9   3       59.04       55.11      4.02 o 
   3   9   3        8.92        8.49      1.42 o 
   4   9   3        1.80        1.44      1.29 o 
   5   9   3        5.89        4.64      1.75 o 
  -4  10   3        2.10        4.35      1.42 o 
  -3  10   3       42.66       39.18      5.41 o 
  -2  10   3       11.52       10.51      1.54 o 
  -1  10   3       56.61       56.56      2.53 o 
   0  10   3       24.39       27.06      1.39 o 
   1  10   3        3.63        3.35      1.42 o 
   2  10   3        0.23        0.81      1.17 o 
   3  10   3        1.11        0.72      1.26 o 
   4  10   3       17.80       19.66      1.98 o 
  -2  11   3        4.87       -1.48      1.48 o 
  -1  11   3        0.32       -1.29      1.29 o 
   0  11   3       14.06       14.35      1.20 o 
   1  11   3        0.03       -0.10      1.34 o 
   2  11   3       14.41       15.96      1.85 o 
  -6   0   4        8.55        5.59      2.10 o 
  -4   0   4       52.07       60.44      2.62 o 
  -2   0   4      161.33      131.99      2.98 o 
   0   0   4      383.12      379.34      7.39 o 
   2   0   4      653.60      684.61      6.53 o 
   4   0   4       51.35       64.11      2.79 o 
   6   0   4       51.74       40.87      3.32 o 
  -7   1   4        0.67        2.87      1.22 o 
  -6   1   4        1.34        0.52      1.11 o 
  -5   1   4       39.79       40.79      4.63 o 
  -4   1   4        6.09        5.92      1.83 o 
  -3   1   4        0.04       -0.62      0.62 o 
  -2   1   4      275.01      263.67      2.85 o 
  -1   1   4      441.41      355.00      8.10 o 
   0   1   4      364.16      329.28      1.94 o 
   1   1   4      764.78      752.76      4.32 o 
   2   1   4      403.15      458.85      3.79 o 
   3   1   4       35.06       29.44      1.24 o 
   4   1   4        4.07        3.29      0.96 o 
   5   1   4       15.44       16.21      1.42 o 
   6   1   4        8.58        7.16      1.23 o 
   7   1   4        5.83        4.93      1.92 o 
  -7   2   4        0.00        0.32      1.42 o 
  -6   2   4       54.40       59.05      3.32 o 
  -5   2   4       10.21        6.16      1.11 o 
  -4   2   4        0.89       -0.61      0.74 o 
  -3   2   4       13.80       13.36      2.79 o 
  -2   2   4      507.98      541.63     10.64 o 
  -1   2   4      210.99      201.30      2.72 o 
   0   2   4        8.89       10.74      0.44 o 
   1   2   4       72.98       77.00      1.48 o 
   2   2   4       43.54       63.94      1.61 o 
   3   2   4        3.15        2.27      0.62 o 
   4   2   4       80.33       88.13      2.80 o 
   5   2   4      585.87      582.62      7.98 o 
   6   2   4        8.14        4.82      1.11 o 
   7   2   4        0.70       -0.47      1.22 o 
  -7   3   4       23.26       26.73      2.26 o 
  -6   3   4        0.00        0.17      1.01 o 
  -5   3   4        2.73        2.53      0.84 o 
  -4   3   4        8.24       10.10      0.91 o 
  -3   3   4       69.62       66.37      1.51 o 
  -2   3   4      229.87      212.51      2.39 o 
  -1   3   4        0.94        1.28      0.52 o 
   0   3   4       46.25       46.17      0.71 o 
   1   3   4      123.04      126.39      3.57 o 
   2   3   4      809.94      916.95      9.20 o 
   3   3   4      211.89      201.75      3.35 o 
   4   3   4        1.91        2.48      0.67 o 
   5   3   4      101.22       98.45      2.35 o 
   6   3   4        2.70        1.87      1.00 o 
   7   3   4        0.45        1.04      1.00 o 
  -7   4   4        0.57        2.21      1.17 o 
  -6   4   4       86.46       90.26      3.09 o 
  -5   4   4       42.54       44.11      1.98 o 
  -4   4   4       99.49      108.56      2.65 o 
  -3   4   4        2.07        2.50      1.13 o 
  -2   4   4        3.64        2.11      0.67 o 
  -1   4   4        0.00       -0.62      0.62 o 
   0   4   4      334.68      342.74      7.34 o 
   1   4   4      194.21      199.49      2.85 o 
   2   4   4      174.73      213.24      9.54 o 
   3   4   4      103.53       88.95      2.53 o 
   4   4   4        0.15       -0.09      0.86 o 
   5   4   4      186.46      169.48      3.77 o 
   6   4   4       11.02       10.90      2.10 o 
   7   4   4        0.63        3.69      2.18 o 
  -7   5   4        3.17        2.57      1.66 o 
  -6   5   4        3.00        3.66      1.42 o 
  -5   5   4        1.27        1.13      1.17 o 
  -4   5   4        1.91        1.12      1.22 o 
  -3   5   4        7.70       10.42      0.99 o 
  -2   5   4       31.21       35.84      1.83 o 
  -1   5   4      195.41      193.92      6.21 o 
   0   5   4       92.07      103.77      1.55 o 
   1   5   4        0.31       -0.62      0.62 o 
   2   5   4       16.79       12.66      1.04 o 
   3   5   4       37.15       41.07      1.79 o 
   4   5   4        2.32        1.56      1.48 o 
   5   5   4        3.47        3.67      1.31 o 
   6   5   4        0.32        0.59      1.22 o 
  -6   6   4        0.61       -1.29      1.29 o 
  -5   6   4       44.19       45.02      2.35 o 
  -4   6   4       17.91       17.50      2.10 o 
  -3   6   4        7.87        9.33      1.31 o 
  -2   6   4       33.85       36.74      1.59 o 
  -1   6   4       27.78       37.76      1.61 o 
   0   6   4       37.55       36.53      1.11 o 
   1   6   4       20.81       23.84      1.36 o 
   2   6   4        9.33        8.86      1.04 o 
   3   6   4       85.43       83.40      7.43 o 
   4   6   4       53.41       49.55      2.16 o 
   5   6   4        0.09        0.55      2.01 o 
   6   6   4        0.20        1.40      1.23 o 
  -6   7   4        0.38        1.74      1.22 o 
  -5   7   4        1.48        2.27      1.23 o 
  -4   7   4        8.61       10.20      1.42 o 
  -3   7   4        0.56        0.52      0.99 o 
  -2   7   4       14.99       15.28      1.36 o 
  -1   7   4       14.09       16.16      1.29 o 
   0   7   4      133.44      121.79      2.88 o 
   1   7   4      250.24      233.47      3.90 o 
   2   7   4       50.15       51.44      1.98 o 
   3   7   4      368.72      373.25      9.46 o 
   4   7   4       23.52       18.59      1.66 o 
   5   7   4        7.08        6.68      1.47 o 
   6   7   4        1.39       -1.57      1.75 o 
  -5   8   4        3.69        3.73      1.42 o 
  -4   8   4        3.94        4.48      1.34 o 
  -3   8   4       13.93       16.63      1.83 o 
  -2   8   4       22.15       20.53      1.48 o 
  -1   8   4        0.35       -0.61      0.86 o 
   0   8   4       90.74       94.21      2.38 o 
   1   8   4      241.92      240.65      9.36 o 
   2   8   4       20.31       21.15      1.61 o 
   3   8   4        1.14        1.80      1.17 o 
   4   8   4       12.43        9.47      1.57 o 
   5   8   4        0.22        1.75      1.23 o 
  -5   9   4        3.19        3.32      1.57 o 
  -4   9   4        0.76        0.66      1.42 o 
  -3   9   4       45.20       46.42      2.79 o 
  -2   9   4        6.85        7.70      1.29 o 
  -1   9   4        0.19        1.20      0.96 o 
   0   9   4       13.76       14.03      1.03 o 
   1   9   4        2.13        2.05      1.17 o 
   2   9   4       15.83       15.42      2.44 o 
   3   9   4        2.91        2.90      1.40 o 
   4   9   4       14.97       12.14      1.79 o 
  -4  10   4       40.80       33.86      2.79 o 
  -3  10   4       49.21       45.71      3.67 o 
  -2  10   4       32.54       30.49      3.41 o 
  -1  10   4        1.43        0.40      1.40 o 
   0  10   4       59.79       57.80      1.87 o 
   1  10   4       40.53       32.11      2.16 o 
   2  10   4        7.06        8.10      1.42 o 
   3  10   4       12.10       12.70      1.72 o 
  -2  11   4        6.60        2.05      1.54 o 
  -1  11   4        3.75        5.41      1.47 o 
   0  11   4        0.09       -0.05      0.99 o 
   1  11   4        1.33       -0.13      1.48 o 
   2  11   4        8.33        8.47      1.66 o 
  -7   0   5        0.22        1.75      1.57 o 
  -5   0   5       64.95       56.95      3.14 o 
  -3   0   5      318.59      308.66      5.26 o 
  -1   0   5     1133.46     1173.64      8.18 o 
   1   0   5      184.95      179.49      3.33 o 
   3   0   5       11.30       12.57      1.22 o 
   5   0   5       51.59       52.57      2.97 o 
   7   0   5        1.03        2.79      1.75 o 
  -7   1   5        0.00       -2.30      2.53 o 
  -6   1   5       47.75       46.20      2.35 o 
  -5   1   5       50.50       36.34      2.45 o 
  -4   1   5        3.32        3.93      1.22 o 
  -3   1   5       19.29       18.95      1.11 o 
  -2   1   5      253.87      242.42      3.33 o 
  -1   1   5       12.32       15.67      0.86 o 
   0   1   5       13.48       14.45      0.54 o 
   1   1   5       45.37       48.93      1.36 o 
   2   1   5      591.34      618.73     10.12 o 
   3   1   5      173.76      185.22      3.03 o 
   4   1   5      206.22      189.42      3.46 o 
   5   1   5        4.66        5.60      1.23 o 
   6   1   5        9.66        9.68      1.83 o 
   7   1   5        0.00       -0.17      1.09 o 
  -7   2   5        0.73        1.13      1.57 o 
  -6   2   5        4.17        3.34      2.36 o 
  -5   2   5        8.33        7.30      1.17 o 
  -4   2   5        1.85        2.01      0.62 o 
  -3   2   5       76.03       76.91      1.98 o 
  -2   2   5     2000.88     1966.14     20.44 o 
  -1   2   5       18.63       22.54      0.99 o 
   0   2   5      129.99      124.07      1.77 o 
   1   2   5      522.32      548.42      4.29 o 
   2   2   5      174.48      175.74      6.30 o 
   3   2   5       15.68       19.87      1.17 o 
   4   2   5        0.01        0.30      0.80 o 
   5   2   5       29.15       28.26      2.53 o 
   6   2   5        4.08        3.21      1.92 o 
   7   2   5        2.28        2.44      1.23 o 
  -7   3   5        2.02        4.25      1.21 o 
  -6   3   5       66.68       70.08      2.28 o 
  -5   3   5        0.64        2.30      0.73 o 
  -4   3   5       29.77       27.71      1.31 o 
  -3   3   5        7.88        6.38      0.77 o 
  -2   3   5      224.37      224.64      2.63 o 
  -1   3   5       27.34       25.32      1.28 o 
   0   3   5      163.42      166.01      2.20 o 
   1   3   5      445.81      491.05      8.21 o 
   2   3   5        0.01       -0.50      0.50 o 
   3   3   5       44.77       48.28      1.44 o 
   4   3   5        2.59        2.26      0.77 o 
   5   3   5        1.02        0.64      0.91 o 
   6   3   5        0.26       -0.23      0.91 o 
   7   3   5        0.17       -0.10      1.07 o 
  -7   4   5        0.56        1.29      1.34 o 
  -6   4   5       11.31       11.41      2.36 o 
  -5   4   5        7.57        9.14      2.88 o 
  -4   4   5        3.56        3.41      0.87 o 
  -3   4   5      160.75      163.38      5.95 o 
  -2   4   5      382.97      379.97     14.12 o 
  -1   4   5       14.95       19.91      1.31 o 
   0   4   5       15.50       13.75      0.76 o 
   1   4   5        0.41       -0.44      0.62 o 
   2   4   5       76.62       78.33      2.04 o 
   3   4   5        3.16        3.67      0.74 o 
   4   4   5        1.07        1.93      1.31 o 
   5   4   5       47.30       52.88      2.62 o 
   6   4   5        0.05        1.09      1.09 o 
   7   4   5        7.12        6.46      1.73 o 
  -7   5   5        0.01        1.92      1.57 o 
  -6   5   5       26.73       27.98      2.16 o 
  -5   5   5        2.57        1.05      1.40 o 
  -4   5   5       18.57       15.12      1.36 o 
  -3   5   5        1.90        1.05      0.86 o 
  -2   5   5        0.06        1.13      0.74 o 
  -1   5   5       31.38       27.11      1.29 o 
   0   5   5       19.21       17.47      0.81 o 
   1   5   5       59.84       56.38      1.79 o 
   2   5   5        3.96        4.92      0.92 o 
   3   5   5       78.38       76.20      2.22 o 
   4   5   5        5.59        5.88      1.09 o 
   5   5   5        0.57        0.28      0.92 o 
   6   5   5        0.12        1.18      1.04 o 
  -6   6   5        8.01        8.48      2.10 o 
  -5   6   5        4.04        3.84      1.23 o 
  -4   6   5        0.42        2.53      1.40 o 
  -3   6   5       12.21       15.04      1.36 o 
  -2   6   5        8.82        7.54      1.04 o 
  -1   6   5      296.83      296.39      4.21 o 
   0   6   5      103.51      105.01      4.09 o 
   1   6   5        6.04        7.43      0.99 o 
   2   6   5       93.96       93.51      2.59 o 
   3   6   5       34.50       35.45      1.85 o 
   4   6   5        2.68        2.34      1.17 o 
   5   6   5        0.90        0.14      1.04 o 
   6   6   5        0.03       -1.22      1.26 o 
  -6   7   5        3.65        2.27      1.48 o 
  -5   7   5        4.99        2.82      1.42 o 
  -4   7   5       27.58       27.64      2.27 o 
  -3   7   5       12.11       13.44      1.36 o 
  -2   7   5       10.01        8.17      1.57 o 
  -1   7   5       54.92       54.01      2.04 o 
   0   7   5      229.83      233.17      3.06 o 
   1   7   5       41.57       43.20      4.19 o 
   2   7   5      141.09      141.12      3.34 o 
   3   7   5       28.77       33.44      5.06 o 
   4   7   5       50.81       47.50      2.97 o 
   5   7   5        1.72        3.49      1.11 o 
  -5   8   5        3.29        0.77      1.59 o 
  -4   8   5        1.41        1.83      1.36 o 
  -3   8   5       32.12       23.66      1.98 o 
  -2   8   5        6.20        5.44      1.11 o 
  -1   8   5        0.05       -0.97      1.04 o 
   0   8   5        0.07       -0.11      1.01 o 
   1   8   5        6.32        5.75      1.42 o 
   2   8   5      161.79      165.95      6.12 o 
   3   8   5        4.28        2.49      1.29 o 
   4   8   5        2.07        0.41      1.29 o 
   5   8   5        2.04       -0.15      1.48 o 
  -4   9   5       36.98       42.33      2.53 o 
  -3   9   5        0.49        0.62      1.92 o 
  -2   9   5        0.06        1.42      2.53 o 
  -1   9   5        6.34        3.49      1.92 o 
   0   9   5       18.93       16.52      1.11 o 
   1   9   5       31.85       32.13      1.98 o 
   2   9   5        7.82        7.00      1.54 o 
   3   9   5        0.11        0.61      1.92 o 
   4   9   5        4.55        6.68      1.36 o 
  -3  10   5        0.00       -0.14      3.58 o 
  -2  10   5        0.21        0.51      1.31 o 
  -1  10   5       20.63       19.54      1.84 o 
   0  10   5       50.78       56.24      3.05 o 
   1  10   5       16.41       17.01      1.75 o 
   2  10   5        2.80        2.12      2.88 o 
   3  10   5        5.63        5.74      1.66 o 
  -1  11   5       10.75       11.84      1.79 o 
   0  11   5        0.04        2.19      1.07 o 
   1  11   5        4.76        3.92      1.75 o 
  -6   0   6       12.96       13.44      2.10 o 
  -4   0   6        9.49        7.86      1.40 o 
  -2   0   6      760.47      813.96      8.11 o 
   0   0   6       30.06       30.15      3.67 o 
   2   0   6      219.18      242.46      4.55 o 
   4   0   6      805.54      763.26      9.67 o 
   6   0   6       14.64       11.00      2.44 o 
  -7   1   6        0.61        1.71      1.29 o 
  -6   1   6        5.33        3.67      1.36 o 
  -5   1   6        3.65        4.36      1.09 o 
  -4   1   6        0.07       -0.80      0.80 o 
  -3   1   6      257.96      236.72      3.59 o 
  -2   1   6     1160.30     1028.06      8.68 o 
  -1   1   6       12.99       11.72      1.14 o 
   0   1   6      129.03      124.66      1.51 o 
   1   1   6       73.91       70.66      1.92 o 
   2   1   6        1.03        0.46      0.70 o 
   3   1   6        1.88        2.05      0.67 o 
   4   1   6      143.52      135.58      3.09 o 
   5   1   6       10.87        4.60      1.23 o 
   6   1   6        0.21       -0.13      1.17 o 
   7   1   6        0.10        0.17      1.40 o 
  -7   2   6       11.98       14.13      1.79 o 
  -6   2   6        0.52       -0.37      1.31 o 
  -5   2   6        0.02       -0.35      0.99 o 
  -4   2   6        0.29        0.09      0.86 o 
  -3   2   6       38.09       33.51      1.61 o 
  -2   2   6        5.02        4.83      0.96 o 
  -1   2   6       76.61       61.53      1.73 o 
   0   2   6      350.60      325.84      2.52 o 
   1   2   6        0.78       -0.35      0.62 o 
   2   2   6       87.36       89.92      2.10 o 
   3   2   6        0.62        0.17      0.87 o 
   4   2   6      164.63      155.66      3.40 o 
   5   2   6       15.92       14.56      1.42 o 
   6   2   6        0.44        0.87      1.11 o 
   7   2   6        0.52        0.21      1.17 o 
  -7   3   6        2.27        5.03      1.17 o 
  -6   3   6       16.18       17.13      2.34 o 
  -5   3   6        1.76        3.87      0.84 o 
  -4   3   6        2.06        1.65      0.77 o 
  -3   3   6      183.08      181.10      2.67 o 
  -2   3   6      424.21      350.54      5.08 o 
  -1   3   6       90.66       93.88      1.72 o 
   0   3   6        4.62        5.41      0.43 o 
   1   3   6      318.74      344.03      6.41 o 
   2   3   6        5.07        6.60      0.67 o 
   3   3   6      184.73      171.77      2.63 o 
   4   3   6      186.26      174.87      2.93 o 
   5   3   6      108.27       94.32      2.45 o 
   6   3   6        1.68        2.55      0.97 o 
   7   3   6        3.17        3.88      1.57 o 
  -7   4   6        1.11        3.29      1.42 o 
  -6   4   6        7.98       10.82      1.48 o 
  -5   4   6        2.96        2.62      1.57 o 
  -4   4   6        9.17        9.17      1.23 o 
  -3   4   6        6.75        7.16      1.11 o 
  -2   4   6        0.43        0.64      0.80 o 
  -1   4   6        1.26        2.72      0.74 o 
   0   4   6       36.34       39.92      1.05 o 
   1   4   6        5.44        8.90      0.92 o 
   2   4   6        3.08        2.44      0.86 o 
   3   4   6       19.44       15.89      1.36 o 
   4   4   6       12.79       10.25      1.36 o 
   5   4   6        7.27        2.03      1.40 o 
   6   4   6        1.43        2.27      1.40 o 
  -6   5   6       19.62       18.33      1.91 o 
  -5   5   6        1.12        1.14      1.17 o 
  -4   5   6        1.55        1.66      0.99 o 
  -3   5   6        6.75        8.80      1.17 o 
  -2   5   6        9.63       10.58      1.11 o 
  -1   5   6        0.29       -0.32      0.80 o 
   0   5   6       46.91       43.01      1.20 o 
   1   5   6       36.54       41.99      1.66 o 
   2   5   6        0.03       -0.74      0.74 o 
   3   5   6        0.76        0.87      0.86 o 
   4   5   6        0.01       -0.61      0.99 o 
   5   5   6        1.44        1.66      1.22 o 
   6   5   6        0.78        2.39      1.29 o 
  -6   6   6        0.43        0.52      1.36 o 
  -5   6   6       46.65       47.16      2.47 o 
  -4   6   6        5.11        3.89      1.29 o 
  -3   6   6        1.27        2.19      1.22 o 
  -2   6   6        0.78        0.01      0.92 o 
  -1   6   6        0.39        1.19      0.92 o 
   0   6   6      133.43      121.70      3.73 o 
   1   6   6        1.05        1.14      0.80 o 
   2   6   6      215.06      213.18      8.05 o 
   3   6   6        2.10        1.64      1.40 o 
   4   6   6       14.61       12.49      1.75 o 
   5   6   6        4.57        3.15      1.66 o 
   6   6   6        0.37       -0.42      1.92 o 
  -5   7   6        0.95        2.80      2.18 o 
  -4   7   6       26.12       24.33      2.10 o 
  -3   7   6        3.47        3.76      1.09 o 
  -2   7   6       46.28       46.59      2.10 o 
  -1   7   6        0.00        0.23      2.36 o 
   0   7   6        2.17        1.76      0.87 o 
   1   7   6        5.07        4.05      1.17 o 
   2   7   6       72.57       71.94      2.65 o 
   3   7   6       26.01       25.46      3.06 o 
   4   7   6       52.84       48.05      2.41 o 
   5   7   6       11.60       15.29      1.73 o 
  -5   8   6       18.40       21.05      2.71 o 
  -4   8   6        0.09        1.40      1.57 o 
  -3   8   6        5.89        5.41      1.42 o 
  -2   8   6       37.59       38.66      2.10 o 
  -1   8   6        0.58        2.71      0.99 o 
   0   8   6      254.09      237.76      5.28 o 
   1   8   6        8.23        9.11      2.01 o 
   2   8   6       32.00       32.31      2.03 o 
   3   8   6        0.43        1.40      1.57 o 
   4   8   6        0.11        2.07      2.18 o 
  -4   9   6       11.49       10.85      1.79 o 
  -3   9   6       12.23       10.71      3.32 o 
  -2   9   6        3.73        3.93      1.17 o 
  -1   9   6        3.38        1.66      1.36 o 
   0   9   6        9.65       10.76      1.59 o 
   1   9   6       26.33       20.51      2.03 o 
   2   9   6       52.38       51.92      3.14 o 
   3   9   6        8.90        8.00      1.72 o 
   4   9   6        8.22        7.76      1.54 o 
  -3  10   6        4.36        3.84      1.36 o 
  -2  10   6        7.60        7.29      1.57 o 
  -1  10   6       18.58       19.40      2.18 o 
   0  10   6        8.16       10.13      1.13 o 
   1  10   6        2.65        1.98      1.54 o 
   2  10   6        8.89       10.65      1.79 o 
  -7   0   7        1.12        1.05      1.92 o 
  -5   0   7        9.57       10.30      1.92 o 
  -3   0   7      108.21       95.43      3.32 o 
  -1   0   7      190.10      186.20      4.02 o 
   1   0   7       50.13       56.60      2.27 o 
   3   0   7        0.23        1.57      1.22 o 
   5   0   7       13.76       14.14      2.10 o 
  -7   1   7        8.02       11.99      2.97 o 
  -6   1   7        8.78       10.56      1.83 o 
  -5   1   7        1.02       -0.26      0.92 o 
  -4   1   7        0.00        0.61      0.86 o 
  -3   1   7       19.56       14.99      1.29 o 
  -2   1   7       49.14       35.80      2.45 o 
  -1   1   7      124.24      122.76      2.41 o 
   0   1   7      175.97      183.96      2.01 o 
   1   1   7      123.35      109.83      2.35 o 
   2   1   7       19.80       20.98      1.17 o 
   3   1   7      145.68      137.78      2.97 o 
   4   1   7       69.00       70.97      2.53 o 
   5   1   7        4.94        5.24      1.11 o 
   6   1   7        6.06        7.60      1.34 o 
  -7   2   7       10.84       14.37      3.14 o 
  -6   2   7        3.46        5.65      1.40 o 
  -5   2   7        1.04       -0.21      1.04 o 
  -4   2   7        1.11        0.48      0.92 o 
  -3   2   7       31.60       28.04      1.61 o 
  -2   2   7       92.08       82.43      2.97 o 
  -1   2   7       12.13        9.88      0.99 o 
   0   2   7       13.12       12.18      0.70 o 
   1   2   7        9.65        7.07      0.86 o 
   2   2   7        5.81        5.77      1.40 o 
   3   2   7       20.84       20.08      2.53 o 
   4   2   7      389.04      380.89      7.80 o 
   5   2   7        3.22        2.10      1.05 o 
   6   2   7        0.30       -1.29      1.29 o 
  -7   3   7        3.61        4.11      1.34 o 
  -6   3   7        3.27        2.69      1.55 o 
  -5   3   7        0.76       -0.04      0.91 o 
  -4   3   7       18.49       16.68      1.17 o 
  -3   3   7       84.86       82.02      2.74 o 
  -2   3   7        0.65        1.06      0.63 o 
  -1   3   7       30.85       29.51      1.11 o 
   0   3   7       28.75       27.69      0.78 o 
   1   3   7      438.48      428.91     11.78 o 
   2   3   7       60.11       56.88      2.24 o 
   3   3   7        2.01        2.51      0.87 o 
   4   3   7        2.72        2.93      0.90 o 
   5   3   7        1.61        0.61      1.67 o 
   6   3   7        0.15       -0.11      1.09 o 
  -6   4   7       10.08        9.64      2.53 o 
  -5   4   7       10.01        8.37      1.42 o 
  -4   4   7        4.43        5.14      2.71 o 
  -3   4   7       11.16       10.25      1.22 o 
  -2   4   7       13.08       14.94      1.66 o 
  -1   4   7        0.10       -0.66      0.80 o 
   0   4   7       48.50       51.34      2.22 o 
   1   4   7        4.10        3.06      0.86 o 
   2   4   7        0.74        1.13      1.05 o 
   3   4   7        0.06        1.83      0.96 o 
   4   4   7       84.44       76.26      2.72 o 
   5   4   7       14.18       11.36      1.54 o 
   6   4   7       10.34       11.06      1.75 o 
  -6   5   7        1.79        0.79      1.47 o 
  -5   5   7        0.06       -0.87      1.23 o 
  -4   5   7        0.78        2.01      1.40 o 
  -3   5   7       24.75       27.17      1.92 o 
  -2   5   7       33.77       29.18      1.73 o 
  -1   5   7       72.29       73.38      2.28 o 
   0   5   7       10.65       13.50      0.85 o 
   1   5   7       46.17       49.00      1.91 o 
   2   5   7       23.55       27.49      1.61 o 
   3   5   7        6.98        4.15      1.48 o 
   4   5   7       26.95       25.42      1.72 o 
   5   5   7        5.72        9.41      1.48 o 
   6   5   7        2.68        4.02      1.40 o 
  -6   6   7        7.05        6.21      1.72 o 
  -5   6   7        1.31        2.72      1.40 o 
  -4   6   7        0.17        0.32      0.96 o 
  -3   6   7        9.24        9.24      1.42 o 
  -2   6   7        4.84        4.25      1.09 o 
  -1   6   7       53.21       54.69      2.22 o 
   0   6   7        0.18        0.54      0.63 o 
   1   6   7       25.03       25.03      1.54 o 
   2   6   7        0.15        0.44      1.11 o 
   3   6   7       33.52       28.19      1.98 o 
   4   6   7        0.37       -0.09      1.11 o 
   5   6   7        0.00        0.07      1.26 o 
  -5   7   7        3.35        6.28      1.48 o 
  -4   7   7        2.03        2.84      1.42 o 
  -3   7   7        3.15        4.16      1.13 o 
  -2   7   7        0.96       -1.57      1.57 o 
  -1   7   7       68.94       65.99      2.53 o 
   0   7   7      177.87      176.19      2.73 o 
   1   7   7       12.40       10.92      2.36 o 
   2   7   7      192.53      201.19     11.02 o 
   3   7   7        0.79        1.27      1.17 o 
   4   7   7        2.22        3.60      1.40 o 
   5   7   7        0.16       -0.47      1.47 o 
  -4   8   7        0.22       -1.16      1.42 o 
  -3   8   7        2.42        2.65      1.29 o 
  -2   8   7        2.87        2.36      1.75 o 
  -1   8   7        9.80       14.41      1.54 o 
   0   8   7       39.93       43.61      2.05 o 
   1   8   7       48.43       48.04      2.41 o 
   2   8   7       18.99       17.53      1.85 o 
   3   8   7       21.62       19.28      2.53 o 
   4   8   7        0.28        3.14      1.23 o 
  -3   9   7        0.39        1.67      2.10 o 
  -2   9   7        0.01        0.79      2.01 o 
  -1   9   7        0.32        0.17      1.29 o 
   0   9   7        7.58        6.79      1.02 o 
   1   9   7       15.58       18.51      2.36 o 
   2   9   7        1.17        1.46      1.42 o 
   3   9   7        0.95       -0.74      1.42 o 
  -2  10   7        0.31       -0.44      1.36 o 
  -1  10   7       20.26       18.63      2.53 o 
   0  10   7        3.64        3.31      1.01 o 
   1  10   7       10.31       12.20      1.66 o 
   2  10   7       12.72       14.27      1.79 o 
  -6   0   8        0.57        0.87      1.75 o 
  -4   0   8        8.25        9.08      1.92 o 
  -2   0   8       33.32       37.20      2.27 o 
   0   0   8        4.37       10.05      0.92 o 
   2   0   8        3.58        3.67      1.22 o 
   4   0   8       21.33       18.86      2.27 o 
   6   0   8        1.21        3.84      1.75 o 
  -7   1   8        6.58        8.57      2.27 o 
  -6   1   8       13.04       10.96      1.54 o 
  -5   1   8        0.00       -1.31      2.01 o 
  -4   1   8       67.27       66.59      2.88 o 
  -3   1   8       88.20       86.55      2.59 o 
  -2   1   8       27.14       31.73      1.92 o 
  -1   1   8        3.87        3.77      0.86 o 
   0   1   8       15.36       11.18      0.78 o 
   1   1   8       35.16       40.26      1.61 o 
   2   1   8      103.80      101.19      2.60 o 
   3   1   8       78.89       78.88      2.47 o 
   4   1   8       46.85       45.83      2.71 o 
   5   1   8        5.75        6.86      1.57 o 
   6   1   8        0.34        2.21      1.09 o 
  -6   2   8        0.07        2.27      1.23 o 
  -5   2   8        0.28        0.09      1.57 o 
  -4   2   8        9.88        9.16      1.34 o 
  -3   2   8      154.42      137.48      3.15 o 
  -2   2   8        2.98        1.66      0.86 o 
  -1   2   8        9.19        7.67      0.96 o 
   0   2   8      194.30      215.88      2.45 o 
   1   2   8       69.61       65.64      2.80 o 
   2   2   8       25.14       23.10      1.48 o 
   3   2   8        3.87        3.19      1.17 o 
   4   2   8       10.48        9.29      1.47 o 
   5   2   8        1.14        1.13      1.11 o 
   6   2   8        2.26        4.71      1.36 o 
  -6   3   8        0.61       -1.24      1.24 o 
  -5   3   8        3.37        2.53      1.17 o 
  -4   3   8        0.00        0.61      1.13 o 
  -3   3   8      252.17      232.39      3.40 o 
  -2   3   8        0.74        1.08      0.73 o 
  -1   3   8        6.66        8.85      0.84 o 
   0   3   8       30.36       34.31      1.11 o 
   1   3   8        9.67        9.18      1.01 o 
   2   3   8        8.86        7.48      0.87 o 
   3   3   8       15.35       16.35      1.58 o 
   4   3   8        0.01        2.07      1.08 o 
   5   3   8        2.75        2.15      1.00 o 
   6   3   8        3.80        4.16      1.14 o 
  -6   4   8        1.23        2.39      1.42 o 
  -5   4   8        1.69        1.05      1.23 o 
  -4   4   8       35.63       32.84      2.10 o 
  -3   4   8       20.09       20.78      2.97 o 
  -2   4   8       10.96       10.12      1.17 o 
  -1   4   8       58.07       60.48      4.28 o 
   0   4   8       10.33       12.35      0.85 o 
   1   4   8       61.30       61.49      2.10 o 
   2   4   8       19.72       17.20      2.97 o 
   3   4   8        3.03        2.97      0.99 o 
   4   4   8       12.59       12.09      3.06 o 
   5   4   8        3.50        4.79      1.34 o 
   6   4   8        6.32        8.41      1.66 o 
  -6   5   8        0.20       -1.66      1.66 o 
  -5   5   8        5.12        5.75      1.57 o 
  -4   5   8        0.01       -1.13      1.13 o 
  -3   5   8       45.19       53.44      2.53 o 
  -2   5   8       44.12       42.70      2.27 o 
  -1   5   8        1.10        1.75      0.99 o 
   0   5   8        2.94        3.98      0.70 o 
   1   5   8        0.13       -0.44      0.99 o 
   2   5   8        3.91        4.29      1.92 o 
   3   5   8       36.22       35.65      2.62 o 
   4   5   8        0.77        1.75      0.99 o 
   5   5   8        1.09        2.50      3.32 o 
  -5   6   8        2.46        0.67      1.42 o 
  -4   6   8        0.25       -0.39      1.17 o 
  -3   6   8        0.11        0.52      1.75 o 
  -2   6   8       23.18       20.16      1.66 o 
  -1   6   8      118.31      118.12      5.85 o 
   0   6   8        0.10        1.18      0.69 o 
   1   6   8       29.61       25.54      1.79 o 
   2   6   8       31.89       33.44      1.98 o 
   3   6   8        0.68       -0.35      1.40 o 
   4   6   8        0.10        2.23      1.04 o 
   5   6   8        3.32        5.46      1.34 o 
  -5   7   8        5.37        4.86      1.66 o 
  -4   7   8        4.98        7.18      1.36 o 
  -3   7   8        0.79        1.15      1.04 o 
  -2   7   8       30.80       28.09      1.98 o 
  -1   7   8       35.91       38.08      2.16 o 
   0   7   8       21.82       21.34      1.22 o 
   1   7   8        6.06        4.96      1.47 o 
   2   7   8        1.74        2.33      1.29 o 
   3   7   8       35.65       33.62      2.22 o 
   4   7   8        0.22       -1.07      1.31 o 
  -4   8   8        4.03        0.63      1.47 o 
  -3   8   8        5.72        4.77      3.06 o 
  -2   8   8        2.44        4.28      1.36 o 
  -1   8   8        0.73        1.45      1.22 o 
   0   8   8        9.67       13.16      1.15 o 
   1   8   8       65.27       65.82      2.90 o 
   2   8   8       11.31       11.98      1.54 o 
   3   8   8        0.07        0.40      1.29 o 
  -3   9   8        0.70        1.13      1.36 o 
  -2   9   8        3.86        4.62      1.42 o 
  -1   9   8        5.45        6.45      1.59 o 
   0   9   8        0.33       -0.90      0.91 o 
   1   9   8       29.75       33.70      4.71 o 
   2   9   8        0.84        1.92      1.42 o 
  -1  10   8       17.15       21.34      2.36 o 
   0  10   8        0.58        1.15      0.95 o 
  -5   0   9        1.31        0.00      1.75 o 
  -3   0   9        3.13        3.32      1.57 o 
  -1   0   9       53.89       49.61      2.62 o 
   1   0   9        7.64        6.46      1.40 o 
   3   0   9      826.95      839.52     11.08 o 
   5   0   9        9.07       12.05      1.92 o 
  -6   1   9        0.22        2.99      2.27 o 
  -5   1   9        0.57       -0.50      1.22 o 
  -4   1   9       22.01       20.43      1.66 o 
  -3   1   9       96.89       83.61      2.59 o 
  -2   1   9        0.67        1.45      0.92 o 
  -1   1   9       81.18       76.10      2.35 o 
   0   1   9       18.99       20.84      0.96 o 
   1   1   9       10.38       12.04      1.40 o 
   2   1   9       16.15       17.87      1.36 o 
   3   1   9        8.54        9.11      1.48 o 
   4   1   9        0.52        0.01      1.04 o 
   5   1   9        3.86        5.49      1.29 o 
   6   1   9        0.01        0.11      1.29 o 
  -6   2   9        0.08       -0.79      1.23 o 
  -5   2   9        0.57        1.80      1.31 o 
  -4   2   9       15.67       12.87      2.18 o 
  -3   2   9       27.34       20.49      4.80 o 
  -2   2   9        1.32        1.69      1.75 o 
  -1   2   9       12.79       13.35      1.17 o 
   0   2   9        2.76        3.09      0.67 o 
   1   2   9        6.50        7.11      1.04 o 
   2   2   9        0.74        1.05      1.22 o 
   3   2   9      193.21      191.89      4.46 o 
   4   2   9       19.61       16.45      2.18 o 
   5   2   9        0.16       -0.93      1.09 o 
   6   2   9        2.19        6.18      2.44 o 
  -6   3   9        0.00       -0.63      1.10 o 
  -5   3   9        0.49       -0.01      0.92 o 
  -4   3   9       11.54       10.97      1.89 o 
  -3   3   9       63.81       53.64      1.93 o 
  -2   3   9        0.19        2.48      0.73 o 
  -1   3   9        0.06        0.38      0.73 o 
   0   3   9       45.70       42.53      1.07 o 
   1   3   9       12.74       13.14      1.11 o 
   2   3   9        8.11        9.21      1.68 o 
   3   3   9       28.57       29.21      1.54 o 
   4   3   9        8.16        7.92      1.14 o 
   5   3   9        0.77       -1.01      1.01 o 
  -6   4   9        1.44        1.48      1.48 o 
  -5   4   9        0.09       -1.36      1.36 o 
  -4   4   9       21.07       14.13      1.79 o 
  -3   4   9        8.64        6.58      1.29 o 
  -2   4   9        1.62        3.28      1.04 o 
  -1   4   9        5.09        3.89      1.75 o 
   0   4   9        5.11        6.02      0.81 o 
   1   4   9        4.70        5.06      1.13 o 
   2   4   9       39.28       34.82      1.91 o 
   3   4   9        7.27        7.14      1.29 o 
   4   4   9       18.80       17.66      3.49 o 
   5   4   9        0.22        1.22      1.11 o 
  -5   5   9        2.72        5.42      1.36 o 
  -4   5   9        1.20        2.18      1.22 o 
  -3   5   9        0.01        0.85      2.18 o 
  -2   5   9        5.28        5.61      1.29 o 
  -1   5   9       68.14       68.65      2.47 o 
   0   5   9       31.74       32.80      1.31 o 
   1   5   9        0.07       -0.87      1.22 o 
   2   5   9        0.49        1.01      1.04 o 
   3   5   9        4.37        2.26      1.66 o 
   4   5   9       10.05        9.95      1.54 o 
   5   5   9        0.30       -0.95      1.34 o 
  -5   6   9        4.22        2.97      1.60 o 
  -4   6   9        2.48        1.73      1.34 o 
  -3   6   9        1.02        2.68      1.48 o 
  -2   6   9        0.08        0.45      1.09 o 
  -1   6   9       43.82       41.11      3.58 o 
   0   6   9        1.27        3.10      0.81 o 
   1   6   9       23.03       23.84      1.73 o 
   2   6   9       15.71       14.79      2.10 o 
   3   6   9       18.87       17.78      1.83 o 
   4   6   9        5.99        5.49      1.34 o 
  -4   7   9        0.68        1.22      1.36 o 
  -3   7   9        2.37        5.16      1.13 o 
  -2   7   9        0.64       -0.32      1.29 o 
  -1   7   9       23.88       23.16      1.91 o 
   0   7   9        7.17        7.47      1.02 o 
   1   7   9       63.83       64.25      2.65 o 
   2   7   9        8.11        9.09      2.36 o 
   3   7   9        5.04        3.61      1.47 o 
   4   7   9        4.23        5.15      1.73 o 
  -3   8   9       10.32        9.51      2.10 o 
  -2   8   9        0.02        1.68      1.29 o 
  -1   8   9       40.57       34.30      2.28 o 
   0   8   9        1.72        2.11      0.95 o 
   1   8   9        1.09        4.10      2.18 o 
   2   8   9        0.16       -1.13      1.36 o 
   3   8   9        2.68       -1.22      1.60 o 
  -2   9   9       12.32       13.81      1.91 o 
  -1   9   9        0.46       -1.53      1.54 o 
   0   9   9        0.58       -1.07      1.07 o 
   1   9   9       63.15       69.01      3.84 o 
  -6   0  10        2.32       -0.35      2.10 o 
  -4   0  10       24.70       24.97      2.62 o 
  -2   0  10       11.73       12.57      1.75 o 
   0   0  10        0.57        1.52      0.92 o 
   2   0  10       47.36       53.79      3.14 o 
   4   0  10        0.40        0.70      1.40 o 
  -6   1  10        0.03       -1.54      1.54 o 
  -5   1  10        0.32        1.60      1.17 o 
  -4   1  10        9.67       10.52      1.61 o 
  -3   1  10        0.10       -1.09      1.09 o 
  -2   1  10       40.63       41.81      2.16 o 
  -1   1  10       15.29       15.36      2.27 o 
   0   1  10       22.84       19.03      0.98 o 
   1   1  10        0.60        0.52      0.86 o 
   2   1  10       76.00       76.73      5.42 o 
   3   1  10       24.51       27.22      2.97 o 
   4   1  10        4.93        4.29      1.29 o 
   5   1  10        0.45        1.50      1.29 o 
  -6   2  10        1.49        4.65      1.04 o 
  -5   2  10        0.11       -0.71      1.29 o 
  -4   2  10        0.09       -1.31      1.36 o 
  -3   2  10       11.19        7.29      1.66 o 
  -2   2  10        9.89        9.98      1.36 o 
  -1   2  10        8.75        7.52      1.11 o 
   0   2  10       14.00       13.20      0.91 o 
   1   2  10        0.54        0.54      0.92 o 
   2   2  10        2.95        4.33      1.04 o 
   3   2  10       59.13       56.51      3.84 o 
   4   2  10        0.56        0.56      2.18 o 
   5   2  10        1.36        2.00      1.29 o 
  -5   3  10        0.49       -0.07      1.17 o 
  -4   3  10       17.67       13.35      1.30 o 
  -3   3  10        8.74       10.01      1.20 o 
  -2   3  10        1.13        1.07      0.84 o 
  -1   3  10        1.90        2.59      0.73 o 
   0   3  10       49.31       44.12      1.20 o 
   1   3  10       10.14        9.10      0.99 o 
   2   3  10        3.92        4.89      1.15 o 
   3   3  10       13.35       12.05      1.27 o 
   4   3  10        0.11       -0.18      0.87 o 
   5   3  10        6.02        6.51      1.24 o 
  -5   4  10        2.26        1.41      1.42 o 
  -4   4  10        2.96        2.00      1.42 o 
  -3   4  10        6.60        7.15      1.42 o 
  -2   4  10       28.41       31.88      1.98 o 
  -1   4  10       14.95       15.09      1.61 o 
   0   4  10       37.11       34.89      2.12 o 
   1   4  10        0.51       -0.61      1.11 o 
   2   4  10        0.08        1.75      0.99 o 
   3   4  10        1.20        1.07      1.17 o 
   4   4  10       12.78       14.68      1.79 o 
   5   4  10       10.65       11.20      1.60 o 
  -5   5  10        1.43        0.35      1.92 o 
  -4   5  10       20.07       24.62      4.54 o 
  -3   5  10        9.71       12.48      2.27 o 
  -2   5  10        7.12        7.35      1.42 o 
  -1   5  10        5.97        2.71      1.48 o 
   0   5  10        3.71        4.96      0.98 o 
   1   5  10        1.74        1.92      1.40 o 
   2   5  10        9.57       11.07      1.48 o 
   3   5  10       23.41       21.46      2.03 o 
   4   5  10        1.26        3.93      1.29 o 
  -4   6  10        0.19        0.44      1.23 o 
  -3   6  10        0.38        1.13      1.23 o 
  -2   6  10       26.13       24.35      2.44 o 
  -1   6  10       13.68       15.41      2.44 o 
   0   6  10       17.99       18.89      1.26 o 
   1   6  10        7.15       11.12      2.79 o 
   2   6  10        3.40        5.05      1.29 o 
   3   6  10        3.22        1.92      1.29 o 
   4   6  10        0.73       -0.81      1.22 o 
  -3   7  10        0.27        1.31      1.23 o 
  -2   7  10        8.86        9.52      2.18 o 
  -1   7  10       25.44       22.14      2.03 o 
   0   7  10        1.91        1.73      0.93 o 
   1   7  10       20.12       22.86      1.92 o 
   2   7  10        0.09        0.22      1.29 o 
   3   7  10        0.39        2.44      1.23 o 
  -2   8  10        1.42        1.61      1.54 o 
  -1   8  10        0.00        1.13      2.18 o 
   0   8  10       29.13       31.28      1.66 o 
   1   8  10       14.48       12.25      1.91 o 
   2   8  10        3.80        1.40      1.48 o 
  -5   0  11        3.51        9.95      1.92 o 
  -3   0  11        0.02        0.52      1.40 o 
  -1   0  11       14.14        9.95      2.10 o 
   1   0  11        3.11        2.10      1.57 o 
   3   0  11       31.62       33.88      3.14 o 
   5   0  11        0.80       -1.57      2.10 o 
  -5   1  11       15.30       14.33      2.53 o 
  -4   1  11       12.46       10.74      2.10 o 
  -3   1  11        3.80        2.27      1.75 o 
  -2   1  11        0.31       -0.81      1.17 o 
  -1   1  11        1.55        1.40      1.75 o 
   0   1  11        0.28        0.18      0.69 o 
   1   1  11       21.91       23.55      1.66 o 
   2   1  11       22.05       25.77      1.98 o 
   3   1  11       27.24       25.05      1.96 o 
   4   1  11        3.07        5.05      1.29 o 
   5   1  11        0.03        0.09      2.36 o 
  -5   2  11        0.13        0.07      1.29 o 
  -4   2  11        1.18        2.28      1.29 o 
  -3   2  11        0.32        0.70      1.11 o 
  -2   2  11        0.58        1.98      0.92 o 
  -1   2  11       29.54       31.72      1.85 o 
   0   2  11        4.82        4.64      0.89 o 
   1   2  11       20.78       22.41      2.27 o 
   2   2  11       27.13       30.76      2.27 o 
   3   2  11        0.53       -0.81      1.40 o 
   4   2  11        1.52        0.77      1.75 o 
  -5   3  11        0.23        0.64      1.11 o 
  -4   3  11       46.58       43.14      3.13 o 
  -3   3  11        0.29       -0.27      0.97 o 
  -2   3  11        6.73        7.66      1.10 o 
  -1   3  11        0.13        0.87      0.77 o 
   0   3  11        7.74        7.43      0.72 o 
   1   3  11        1.69        2.13      0.87 o 
   2   3  11        1.10        1.58      1.27 o 
   3   3  11        0.03       -0.97      0.97 o 
   4   3  11        0.16        1.80      0.90 o 
  -4   4  11        4.13        4.10      1.60 o 
  -3   4  11        4.96        5.41      1.48 o 
  -2   4  11       16.32       21.74      1.85 o 
  -1   4  11        1.16        0.44      1.11 o 
   0   4  11       10.87       12.59      1.02 o 
   1   4  11       11.67       12.19      1.48 o 
   2   4  11       18.65       22.55      2.27 o 
   3   4  11        3.04        0.87      1.57 o 
   4   4  11        5.45        6.83      2.27 o 
  -4   5  11       13.64       12.76      1.98 o 
  -3   5  11        7.90        8.54      1.92 o 
  -2   5  11       12.02       11.37      2.44 o 
  -1   5  11        6.61        5.76      1.34 o 
   0   5  11        3.03        1.95      0.89 o 
   1   5  11        0.16        1.13      1.11 o 
   2   5  11       21.21       22.44      2.01 o 
   3   5  11        0.06        0.17      2.79 o 
  -3   6  11        0.01        0.10      1.42 o 
  -2   6  11       22.42       24.71      2.22 o 
  -1   6  11        2.06        1.05      1.75 o 
   0   6  11        1.75        1.91      0.85 o 
   1   6  11        5.01        6.87      2.36 o 
   2   6  11        1.36        0.62      1.34 o 
   3   6  11        2.01        2.09      2.62 o 
  -2   7  11        1.43        3.04      1.75 o 
  -1   7  11        3.90        1.57      1.75 o 
   0   7  11        0.14       -0.71      0.94 o 
   1   7  11        1.13        2.40      1.66 o 
   2   7  11       12.34        9.86      1.79 o 
  -4   0  12        0.58       -0.52      2.10 o 
  -2   0  12       28.26       23.23      2.79 o 
   0   0  12        0.84       -0.17      1.05 o 
   2   0  12      179.00      185.66      6.47 o 
   4   0  12        0.32        3.84      1.75 o 
  -4   1  12        7.41        7.85      1.57 o 
  -3   1  12        1.08        1.42      2.36 o 
  -2   1  12        9.28        7.51      1.75 o 
  -1   1  12        1.64        1.83      1.11 o 
   0   1  12        2.04        2.58      0.90 o 
   1   1  12       13.29       15.06      1.66 o 
   2   1  12       79.23       87.90      3.27 o 
   3   1  12        0.84        2.40      1.29 o 
   4   1  12        0.64        1.69      1.22 o 
  -4   2  12        5.35        4.13      1.54 o 
  -3   2  12        2.61        3.00      4.36 o 
  -2   2  12        0.17       -1.17      1.17 o 
  -1   2  12        0.02       -1.13      1.66 o 
   0   2  12        0.00        0.33      0.76 o 
   1   2  12        2.40        1.66      1.48 o 
   2   2  12       37.68       39.38      2.47 o 
   3   2  12        0.68        0.89      1.13 o 
   4   2  12        1.35        3.02      1.17 o 
  -4   3  12        4.08        7.59      1.30 o 
  -3   3  12        0.21        1.01      1.08 o 
  -2   3  12        2.47        2.21      1.11 o 
  -1   3  12        3.75        1.77      1.28 o 
   0   3  12        1.78        1.08      0.72 o 
   1   3  12        8.05        9.21      1.88 o 
   2   3  12        0.12        0.70      0.91 o 
   3   3  12        1.80        0.19      1.17 o 
  -4   4  12        4.04        3.93      1.60 o 
  -3   4  12        4.33        6.39      1.48 o 
  -2   4  12        0.46       -0.17      1.57 o 
  -1   4  12        2.96        2.66      1.17 o 
   0   4  12        0.00        0.59      1.26 o 
   1   4  12        5.55        8.48      1.47 o 
   2   4  12        1.67        2.51      2.44 o 
   3   4  12        2.66        4.51      1.42 o 
  -3   5  12        1.11        1.75      1.36 o 
  -2   5  12       24.94       25.07      3.75 o 
  -1   5  12        8.09        6.46      1.54 o 
   0   5  12        0.06        0.21      0.87 o 
   1   5  12        2.80        3.40      1.23 o 
   2   5  12        5.68        7.29      1.60 o 
   3   5  12        5.19        4.02      2.10 o 
  -2   6  12        2.30        1.03      1.66 o 
  -1   6  12        8.02       13.18      1.85 o 
   0   6  12        0.29        1.58      1.00 o 
   1   6  12        6.74        8.60      1.66 o 
   2   6  12        1.30        1.90      1.34 o 
  -3   0  13        0.09        0.17      1.92 o 
  -1   0  13        0.88        0.17      1.75 o 
   1   0  13       22.97       23.75      2.79 o 
   3   0  13        0.12       -0.17      1.57 o 
  -4   1  13        0.96        1.83      1.36 o 
  -3   1  13        2.89        2.24      1.54 o 
  -2   1  13        1.21        1.19      1.29 o 
  -1   1  13        3.27        2.22      1.17 o 
   0   1  13        0.74       -0.22      0.91 o 
   1   1  13        4.87        4.23      1.59 o 
   2   1  13        0.83        0.44      3.75 o 
   3   1  13        0.66        0.86      2.71 o 
  -3   2  13        4.79        5.15      1.60 o 
  -2   2  13        0.29       -0.07      1.17 o 
  -1   2  13        4.03        5.50      1.36 o 
   0   2  13        0.59        0.45      0.87 o 
   1   2  13        5.53        8.45      1.54 o 
   2   2  13        5.68        3.73      1.72 o 
   3   2  13        0.68        0.67      2.97 o 
  -3   3  13        0.88        2.07      1.24 o 
  -2   3  13        0.26        1.37      1.11 o 
  -1   3  13        1.63        1.45      1.54 o 
   0   3  13        4.22        5.80      0.85 o 
   1   3  13        6.52        7.10      1.59 o 
   2   3  13        0.69        2.09      1.00 o 
  -3   4  13       10.64       12.94      2.36 o 
  -2   4  13        5.40        8.31      2.62 o 
  -1   4  13        9.38       10.81      1.66 o 
   0   4  13        0.13        0.22      0.94 o 
   1   4  13        0.02       -0.39      1.42 o 
   2   4  13        0.64        0.17      1.57 o 
  -2   5  13        0.03       -0.39      2.71 o 
  -1   5  13        0.23       -0.17      1.36 o 
   0   5  13        0.23        1.23      0.88 o 
   1   5  13        3.41        5.33      1.42 o 
  -2   0  14        1.08        1.05      1.92 o 
   0   0  14        2.30        3.45      1.42 o 
   2   0  14       12.19       12.40      2.62 o 
  -2   1  14        3.20        1.08      1.42 o 
  -1   1  14        0.04        3.06      1.11 o 
   0   1  14        0.09       -0.53      1.03 o 
   1   1  14        9.62        8.13      1.98 o 
   2   1  14        0.81        0.52      1.57 o 
  -2   2  14        1.77        1.59      2.18 o 
  -1   2  14        0.13        1.13      1.22 o 
   0   2  14        7.87       11.60      1.20 o 
   1   2  14       13.55       13.36      2.10 o 
  -1   3  14        1.60        0.70      1.21 o 
   0   3  14        0.02        1.97      0.84 o 
   1   3  14        5.17        9.50      1.54 o 
                                                 
